# Supplementary material for: Phylogenetic analysis, metabolic profiling, and environmental adaptation of strain LCG007: a novel Rhodobacteraceae isolated from the East China Sea intertidal zone
Source: Front Microbiol. 2025 Jan 7;15:1533195. doi: 10.3389/fmicb.2024.1533195 (PMC11747546; doi:10.3389/fmicb.2024.1533195)
Supplement: Supplementary file 1 [file Table_1.xlsx]

## Sheet: Sheet1
#Supplementary Table S1: The ANI values and aligned percentage between strain LCG007 and other strains.
	Roseobacter sp. LCG007	"Sulfitobacter" sp. D35	"Sulfitobacter" sabulilitoris HSMS-29	Roseobacter denitrificans OCh 114	Roseobacter litoralis Och 149	Roseobacter cerasinus AI77	Roseobacter ponti DSM 106830	Roseobacter fucihabitans	Roseobacter insulae YSTF-M11	Sulfitobacter geojensis MM-124	Sulfitobacter noctilucae NB-68	Sulfitobacter noctilucicola NB-77	Sulfitobacter donghicola DSW-25	Sulfitobacter mediterraneus DSM 12244	Sulfitobacter guttiformis DSM 11458	Sulfitobacter indolifex SAORIC-263	Sulfitobacter maritimus S0837	Sulfitobacter undariae DSM 102234	Sulfitobacter aestuariivivens TSTF-M16	Sulfitobacter indolifex DSM 14862	Sulfitobacter faviae S5-53	Sulfitobacter pacificus NBRC 109915	Sulfitobacter delicatus DSM 16477	Sulfitobacter litoralis DSM 17584	Sulfitobacter pontiacus DSM 10014	Sulfitobacter brevis DSM 11443	Sulfitobacter dubius DSM 16472	Sulfitobacter marinus DSM 23422
Roseobacter sp. LCG007	*	77.59	73.44	70.92	70.46	72.11	71.74	71.15	71.83	70.19	70.6	69.71	69.07	70.67	69.25	71.89	71.36	68.82	70.67	71.3	72.42	70.17	71.79	70.96	71.44	70.96	71.38	70.09
"Sulfitobacter" sp. D35	77.55	*	74.57	71.55	70.92	73.02	72.48	71.79	72.63	70.99	71.24	70.55	69.72	71.35	70.01	72.86	72.2	69.45	71.32	72.15	73.31	71.04	72.63	71.63	72.28	71.75	72.34	70.69
"Sulfitobacter" sabulilitoris HSMS-29	73.58	74.71	*	73.05	72.35	73.96	73.45	73.37	73.94	72.44	72.57	71.71	71.02	72.97	70.93	73.99	73.29	71.01	72.39	73.36	74.46	72.32	73.62	73.35	74.01	73	73.55	72.7
Roseobacter denitrificans OCh 114	70.87	71.48	72.94	*	87.05	73.19	73.21	73.48	73.21	71.4	71.3	70.75	70.47	71.52	69.92	71.71	71.35	70.13	71.19	71.28	71.84	71.48	71.53	71.05	71.65	70.95	71.39	70.86
Roseobacter litoralis Och 149	70.4	70.85	72.17	86.82	*	72.47	72.53	73.21	72.63	71.09	70.79	70.4	70.17	70.96	69.68	71.21	70.96	70.12	70.81	70.76	71.31	71.11	70.93	70.9	71.2	70.62	70.94	70.74
Roseobacter cerasinus AI77	71.98	72.87	73.68	73.23	72.58	*	73.79	74.29	75.09	71.5	71.63	70.91	70.31	71.93	70.07	72.43	71.99	70.01	71.82	72	72.81	71.67	72.26	71.58	72.15	71.67	72.1	71.18
Roseobacter ponti DSM 106830	71.86	72.48	73.37	73.32	72.73	73.83	*	73.47	73.76	71.25	71.42	70.78	70.23	71.58	70.22	72.06	71.7	70.16	71.31	71.69	72.21	71.45	71.9	71.39	71.97	71.51	71.76	70.93
Roseobacter fucihabitans	71.03	71.71	73.21	73.43	73.34	74.24	73.37	*	74.77	71.7	71.53	70.89	70.4	71.81	70.27	71.81	71.48	70.59	71.27	71.47	71.83	71.89	71.88	71.51	71.81	71.68	71.54	71.38
Roseobacter insulae YSTF-M11	71.7	72.49	73.57	73.06	72.62	75.02	73.56	74.82	*	71.22	71.22	70.7	70.16	71.62	69.93	71.97	71.52	69.96	71.27	71.53	72.28	71.35	71.81	71.35	71.94	71.23	71.62	71.02
Sulfitobacter geojensis MM-124	70.19	70.99	72.44	71.4	71.09	71.5	71.25	71.7	71.22	*	75.68	76.23	71.82	74.18	71.39	73.62	73.29	71.8	72.94	73.14	73.92	81.94	73.34	73.11	73.5	73.23	73.23	73
Sulfitobacter noctilucae NB-68	70.79	71.51	72.59	71.48	71	71.82	71.52	71.76	71.48	75.68	*	75.27	71.53	74.21	71.18	73.39	72.95	71.44	73.01	72.91	73.38	75.61	73.05	72.59	73.08	73.12	73.09	72.55
Sulfitobacter noctilucicola NB-77	70.04	70.63	71.7	70.95	70.66	71.06	70.89	70.92	70.94	76.23	75.16	*	71.24	73.43	70.94	72.72	72.5	71.09	72.37	72.49	72.8	75.25	72.66	72.37	72.72	72.58	72.38	71.97
Sulfitobacter donghicola DSW-25	69.25	69.72	71.05	70.48	70.33	70.46	70.23	70.49	70.28	71.82	71.49	71.2	*	72.11	74.01	71.71	71.38	75.16	70.96	71.43	71.58	71.95	71.4	71.88	71.91	71.38	71.52	71.52
Sulfitobacter mediterraneus DSM 12244	70.74	71.33	72.82	71.66	71.36	71.87	71.57	71.85	71.73	74.18	73.98	73.35	72.08	*	71.19	74.04	73.65	71.79	73.3	73.69	74.15	74.44	73.89	73.01	73.44	73.83	73.9	73.08
Sulfitobacter guttiformis DSM 11458	69.35	69.93	70.89	70.03	69.83	70.22	70.21	70.15	70.07	71.39	71.14	70.85	74.04	71.14	*	71.04	70.76	74.2	70.63	71.08	71.19	71.21	70.86	71.14	71.42	71.3	70.99	71.03
Sulfitobacter indolifex SAORIC-263	71.9	72.78	73.81	71.75	71.27	72.37	72	71.78	71.86	73.62	73.28	72.77	71.66	74.02	71.08	*	81.82	71.48	72.97	86.05	88.07	73.85	82.24	73.92	74.93	74.1	87.39	72.9
Sulfitobacter maritimus S0837	71.59	72.23	73.18	71.45	71.21	72.01	71.69	71.69	71.65	73.29	73.05	72.51	71.44	73.77	70.85	81.94	*	71.54	72.72	81.21	82	73.58	83.37	73.43	74.17	73.78	81.37	72.76
Sulfitobacter undariae DSM 102234	68.9	69.38	70.81	70.22	70.24	70.23	70.12	70.59	70.05	71.8	71.46	71.09	75.07	71.76	74.02	71.67	71.5	*	70.76	71.54	71.59	71.92	71.44	71.76	71.66	71.62	71.4	71.71
Sulfitobacter aestuariivivens TSTF-M16	70.71	71.28	72.24	71.12	70.8	71.86	71.18	71.26	71.37	72.94	72.73	72.26	70.84	73.22	70.57	73.05	72.68	70.69	*	72.7	73.32	72.85	72.85	72.06	72.59	72.9	72.83	71.71
Sulfitobacter indolifex DSM 14862	71.38	71.95	73.16	71.39	70.89	72.07	71.7	71.63	71.62	73.14	72.79	72.46	71.38	73.8	71.09	85.8	81.08	71.62	72.72	*	84.26	73.79	81.78	73.96	74.25	74.13	85.9	72.62
Sulfitobacter faviae S5-53	72.5	73.39	74.23	72.01	71.52	72.86	72.34	71.96	72.36	73.92	73.36	73.1	71.55	74.14	71.3	88.39	82.15	71.62	73.37	84.78	*	74.16	83.16	74.18	75.58	74.28	86.04	72.95
Sulfitobacter pacificus NBRC 109915	70.14	71	72.22	71.56	71.18	71.59	71.37	71.75	71.43	81.94	75.3	75.15	71.71	74.49	71.17	74.03	73.59	71.74	72.88	73.89	73.96	*	73.74	73.09	73.63	73.23	73.28	72.64
Sulfitobacter delicatus DSM 16477	71.89	72.65	73.52	71.61	71.12	72.39	71.86	71.81	71.97	73.34	73.01	72.59	71.41	73.82	70.93	82.33	83.26	71.44	72.87	81.94	82.85	73.57	*	73.59	75.02	73.98	81.84	72.75
Sulfitobacter litoralis DSM 17584	71	71.63	73.27	71.17	70.82	71.63	71.33	71.42	71.38	73.11	72.42	72.35	71.94	73.07	71.02	74.34	73.53	71.74	72.04	74.11	73.95	72.98	73.76	*	86.14	73.13	73.41	76.23
Sulfitobacter pontiacus DSM 10014	71.58	72.27	73.99	71.63	71.26	72.29	71.97	71.78	72.05	73.5	73.04	72.65	72.03	73.54	71.39	75.01	74.15	71.87	72.62	74.31	75.34	73.55	75.05	86.13	*	73.46	74.32	76.77
Sulfitobacter brevis DSM 11443	71.03	71.69	72.91	71.21	70.88	71.69	71.54	71.58	71.33	73.23	73.09	72.6	71.32	73.83	71.1	74.04	73.67	71.45	72.97	73.94	74.06	73.26	73.85	73.28	73.45	*	73.9	72.71
Sulfitobacter dubius DSM 16472	71.46	72.3	73.55	71.56	71.01	72.27	71.81	71.63	71.68	73.23	73.2	72.47	71.49	74.02	70.98	87.57	81.57	71.46	72.96	86.19	85.99	73.37	81.78	73.41	74.26	74	*	72.82
Sulfitobacter marinus DSM 23422	70.39	70.97	72.81	71.2	70.97	71.33	71.02	71.56	71.23	73	72.63	72.02	71.81	73.28	71.18	73.18	72.87	71.99	71.96	72.81	73.17	72.79	72.95	76.44	76.92	72.94	72.95	*
