# Supplementary material for: Phylogenetic analysis, metabolic profiling, and environmental adaptation of strain LCG007: a novel Rhodobacteraceae isolated from the East China Sea intertidal zone
Source: Front Microbiol. 2025 Jan 7;15:1533195. doi: 10.3389/fmicb.2024.1533195 (PMC11747546; doi:10.3389/fmicb.2024.1533195)
Supplement: Supplementary file 2 [file Table_2.xlsx]

## Sheet: Sheet1
#Supplementary Table S2: The AAI values and aligned percentage between strain LCG007 and other strains.
	Roseobacter sp. LCG007	"Sulfitobacter" sp. D35	"Sulfitobacter" sabulilitoris HSMS-29	Roseobacter cerasinus AI77	Roseobacter denitrificans OCh 114	Roseobacter fucihabitans	Roseobacter insulae YSTF-M11	Roseobacter litoralis Och 149	Roseobacter ponti DSM 106830	Sulfitobacter aestuariivivens TSTF-M16	Sulfitobacter brevis DSM 11443	Sulfitobacter delicatus DSM 16477	Sulfitobacter donghicola DSW-25 EqualTo KCTC 12864 EqualTo JCM 14565	Sulfitobacter dubius DSM 16472	Sulfitobacter faviae S5-53	Sulfitobacter geojensis MM-124	Sulfitobacter guttiformis DSM 11458	Sulfitobacter indolifex DSM 14862	Sulfitobacter indolifex SAORIC-263	Sulfitobacter litoralis DSM 17584	Sulfitobacter marinus DSM 23422	Sulfitobacter maritimus S0837	Sulfitobacter mediterraneus DSM 12244	Sulfitobacter noctilucae NB-68	Sulfitobacter noctilucicola NB-77	Sulfitobacter pacificus NBRC 109915	Sulfitobacter pontiacus DSM 10014	Sulfitobacter undariae DSM 102234	Pseudosulfitobacter pseudonitzschiae DSM 26824	Sulfitobacter algicola 1151	Arenibacterium halophilum CAU 1492	Brevirhabdus pacifica DSM 27767	Litorivita pollutaquae FSX-11	Loktanella salsilacus DSM 16199	Pelagimonas varians DSM 23678	Phaeobacter gallaeciensis BS107	Roseivivax halodurans JCM 10272	Roseivivax lentus DSM 29430	Ruegeria atlantica CECT 4292	Yoonia maricola DSM 29128	Yoonia rosea DSM 29591	Yoonia vestfoldensis DSM 16212	Hyphomonas polymorpha PS728
Roseobacter sp. LCG007	100	79.21	72.99	71.64	70.87	71.7	71.92	70.57	71.94	69.94	70.69	71.37	69.93	70.16	70.99	69.86	69.19	70.46	70.61	70.4	70.47	71.23	70.74	70.48	69.9	69.89	70.43	69.26	69.88	66.49	68.19	65.71	67.54	64.98	65.73	67.79	66.3	66.41	67.69	65.65	66.4	66.11	51.21
"Sulfitobacter" sp. D35	79.21	100	74.48	73.04	71.71	72.7	73	71.4	72.88	70.8	71.62	71.96	70.66	71.45	72.23	71.23	70.25	71.49	71.73	71.51	71.34	72	71.75	71.53	71.19	71.04	71.63	70.33	70.61	67.2	68.86	66.89	68.25	65.43	66.15	68.8	67.03	67.32	68.18	66.12	67.07	66.81	51.19
"Sulfitobacter" sabulilitoris HSMS-29	72.99	74.48	100	74.61	74.05	75.14	75.7	73.86	74.75	72.92	73.79	74.12	72.64	73.56	73.98	72.96	72.16	73.39	73.8	74.18	74.11	73.92	73.84	73.42	73.16	72.98	74.27	72.16	73.02	67.99	69.86	66.72	68.8	66.26	67	69.59	67.53	67.62	69.16	67.18	67.87	67.48	51.23
Roseobacter cerasinus AI77	71.64	73.04	74.61	100	75.36	78.08	79.1	74.89	76.56	72.14	71.97	72.02	71.13	71.4	72.31	71.92	70.88	71.47	71.7	71.63	71.58	71.97	72.24	72.25	71.98	72.01	71.81	70.63	71.36	67.36	68.87	66.3	68.08	65.45	67.01	68.74	66.49	67.42	68.98	67.4	67.51	66.79	51.13
Roseobacter denitrificans OCh 114	70.87	71.71	74.05	75.36	100	75.47	75.58	92.23	75.79	71.59	70.85	71.7	71.05	70.72	71.73	71.83	70.42	70.59	71.12	70.89	71.35	71.5	71.84	71.62	71.57	71.45	71.19	70.39	70.9	67.29	68.13	65.44	67.63	64.91	66.34	68.46	65.64	66.8	68.87	67.05	67.17	66.32	51.06
Roseobacter fucihabitans	71.7	72.7	75.14	78.08	75.47	100	79.59	76.03	76.67	71.96	71.96	72.36	71.38	71.48	71.8	72.24	71.26	71.47	71.73	71.67	72.09	72.07	72.4	72.77	72.31	72.37	72.05	71.37	71.36	67.76	68.42	65.97	68.05	65.26	67.29	68.76	65.71	66.91	68.69	67.14	67.5	66.52	50.68
Roseobacter insulae YSTF-M11	71.92	73	75.7	79.1	75.58	79.59	100	75.43	76.96	72.1	72.01	72.38	71.45	71.57	72.31	72.1	70.91	71.42	71.59	71.94	72.23	72.22	72.43	72.21	72.14	72.36	71.85	70.67	71.41	67.83	68.68	66.17	68.35	65.01	66.78	68.71	66.07	66.93	68.87	66.8	67.22	66.69	51.04
Roseobacter litoralis Och 149	70.57	71.4	73.86	74.89	92.23	76.03	75.43	100	75.32	71.13	70.57	71.4	71.12	70.45	71.63	71.66	70.35	70.41	71.07	70.86	71.19	71.33	71.77	71.49	71.2	71.18	71.09	70.63	70.64	67.32	67.76	65.68	67.65	64.66	66.34	68.21	65.52	66.43	68.27	66.92	67.29	65.99	51.08
Roseobacter ponti DSM 106830	71.94	72.88	74.75	76.56	75.79	76.67	76.96	75.32	100	71.74	71.95	72.22	71.22	71.44	72.29	71.77	70.9	71.57	71.86	71.99	72.05	72.14	72.02	72.35	72.16	72.14	71.98	70.89	71.71	67.67	69.13	66.28	68.42	65.1	66.69	68.56	66.67	67.12	68.44	66.75	67.28	66.7	51.14
Sulfitobacter aestuariivivens TSTF-M16	69.94	70.8	72.92	72.14	71.59	71.96	72.1	71.13	71.74	100	75.59	74.76	73.07	74.41	74.88	75.81	72.55	74.47	74.29	73.64	73.78	74.76	76.14	75.89	76.01	75.6	73.72	72.31	71.27	67	68.25	65.3	67.67	64.71	66.09	68.11	65.6	65.87	68.34	66.32	66.83	66.3	50.61
Sulfitobacter brevis DSM 11443	70.69	71.62	73.79	71.97	70.85	71.96	72.01	70.57	71.95	75.59	100	76.2	72.89	76.37	76.46	76.07	73.3	76.67	76.1	75.24	74.96	76.17	76.63	75.54	75.71	75.77	75.04	73.11	72.05	66.52	68.39	65.74	68.14	65.76	66.61	68.39	66.1	66.23	68.35	66.14	66.67	66.27	50.88
Sulfitobacter delicatus DSM 16477	71.37	71.96	74.12	72.02	71.7	72.36	72.38	71.4	72.22	74.76	76.2	100	73.15	88.61	88.87	75.45	72.49	88.19	88.57	75.27	74.67	90.13	76.04	74.86	75.31	75.31	75.89	72.84	72.71	67.15	68.94	66.99	68.83	65.79	67.01	69.04	66.86	67.12	68.82	66.77	66.93	66.66	51.48
Sulfitobacter donghicola DSW-25 EqualTo KCTC 12864 EqualTo JCM 14565	69.93	70.66	72.64	71.13	71.05	71.38	71.45	71.12	71.22	73.07	72.89	73.15	100	73.08	73.45	73.76	80.43	72.79	73.03	73.54	73.52	73.07	74.08	73.72	73.75	73.61	73.38	80.05	70.77	66.59	68.22	64.95	67.61	64.95	66.26	68.41	65.48	66.26	68.54	66.59	66.65	66.34	51.08
Sulfitobacter dubius DSM 16472	70.16	71.45	73.56	71.4	70.72	71.48	71.57	70.45	71.44	74.41	76.37	88.61	73.08	100	92.37	75.03	72.36	92.72	93.16	74.93	74.35	87.72	76.04	74.82	75.2	74.97	75.03	72.43	71.85	66.78	68.5	65.9	68.43	65.7	66.63	68.66	66.66	66.61	68.53	66.43	66.52	66.59	51.11
Sulfitobacter faviae S5-53	70.99	72.23	73.98	72.31	71.73	71.8	72.31	71.63	72.29	74.88	76.46	88.87	73.45	92.37	100	75.7	72.73	91.05	93.68	75.23	74.99	87.98	76.2	75.26	75.6	75.85	76	72.72	72.78	67.39	69.27	67.23	68.99	66.18	67.4	69.77	67.37	67.72	68.98	67.04	67.11	67.04	51.95
Sulfitobacter geojensis MM-124	69.86	71.23	72.96	71.92	71.83	72.24	72.1	71.66	71.77	75.81	76.07	75.45	73.76	75.03	75.7	100	73.62	75.07	75.55	74.89	74.42	75.12	77.41	80.35	81.23	88.72	74.85	73.12	71.59	66.88	67.72	65.89	68.23	65.6	66.74	68.29	65.68	66.23	68.41	66.69	67.12	66.28	50.69
Sulfitobacter guttiformis DSM 11458	69.19	70.25	72.16	70.88	70.42	71.26	70.91	70.35	70.9	72.55	73.3	72.49	80.43	72.36	72.73	73.62	100	72.41	72.39	72.96	73.38	72.67	73.36	73.41	73.52	73.12	73.04	80.05	70.55	66.45	67.49	64.8	67.11	64.87	65.8	67.52	64.99	65.64	67.43	66.24	66.4	66.07	50.99
Sulfitobacter indolifex DSM 14862	70.46	71.49	73.39	71.47	70.59	71.47	71.42	70.41	71.57	74.47	76.67	88.19	72.79	92.72	91.05	75.07	72.41	100	92.43	75.29	74.37	87.18	75.72	74.67	75.05	75.47	75.05	72.68	73.11	66.86	68.81	66.25	68.78	65.48	66.81	68.9	66.48	66.46	68.24	66.35	66.7	66.7	51.3
Sulfitobacter indolifex SAORIC-263	70.61	71.73	73.8	71.7	71.12	71.73	71.59	71.07	71.86	74.29	76.1	88.57	73.03	93.16	93.68	75.55	72.39	92.43	100	75.16	74.45	88.06	75.81	74.82	75.19	75.25	75.6	72.53	72.33	66.84	68.49	66.42	68.75	65.69	66.78	68.88	66.73	67	68.49	66.51	66.96	66.55	51.23
Sulfitobacter litoralis DSM 17584	70.4	71.51	74.18	71.63	70.89	71.67	71.94	70.86	71.99	73.64	75.24	75.27	73.54	74.93	75.23	74.89	72.96	75.29	75.16	100	81.02	75.07	74.84	74.19	74.69	74.44	92.32	72.94	72.89	66.68	68.73	66.15	68.7	65.75	67.02	68.68	66.26	66.87	68.46	66.44	67	66.43	51.05
Sulfitobacter marinus DSM 23422	70.47	71.34	74.11	71.58	71.35	72.09	72.23	71.19	72.05	73.78	74.96	74.67	73.52	74.35	74.99	74.42	73.38	74.37	74.45	81.02	100	74.58	74.76	74.69	74.34	74.11	81.56	73.19	71.75	66.76	68.75	65.65	68.22	66.24	66.79	68.25	65.96	66.54	68.19	66.4	67.26	66.46	51.05
Sulfitobacter maritimus S0837	71.23	72	73.92	71.97	71.5	72.07	72.22	71.33	72.14	74.76	76.17	90.13	73.07	87.72	87.98	75.12	72.67	87.18	88.06	75.07	74.58	100	75.97	75.16	75.26	75.12	75.16	73	72.2	67.14	68.61	66.56	68.69	65.85	66.91	68.94	66.4	67.18	68.74	66.53	66.65	66.61	51.46
Sulfitobacter mediterraneus DSM 12244	70.74	71.75	73.84	72.24	71.84	72.4	72.43	71.77	72.02	76.14	76.63	76.04	74.08	76.04	76.2	77.41	73.36	75.72	75.81	74.84	74.76	75.97	100	77.38	77.35	77.22	75.05	73.16	71.8	67.26	68.74	65.61	68.29	65.15	67.06	69.02	66.02	66.58	68.41	66.47	66.96	66.16	50.94
Sulfitobacter noctilucae NB-68	70.48	71.53	73.42	72.25	71.62	72.77	72.21	71.49	72.35	75.89	75.54	74.86	73.72	74.82	75.26	80.35	73.41	74.67	74.82	74.19	74.69	75.16	77.38	100	81.25	80.38	74.34	73.31	71.37	67.11	68.3	65.51	68.03	65.25	66.64	68.21	65.92	66.53	68.34	66.54	67.1	66.39	50.88
Sulfitobacter noctilucicola NB-77	69.9	71.19	73.16	71.98	71.57	72.31	72.14	71.2	72.16	76.01	75.71	75.31	73.75	75.2	75.6	81.23	73.52	75.05	75.19	74.69	74.34	75.26	77.35	81.25	100	80.66	74.69	73.11	71.26	66.97	67.92	66.14	68.25	65.27	66.76	67.95	65.68	66.2	68.24	66.58	67.06	66.37	50.81
Sulfitobacter pacificus NBRC 109915	69.89	71.04	72.98	72.01	71.45	72.37	72.36	71.18	72.14	75.6	75.77	75.31	73.61	74.97	75.85	88.72	73.12	75.47	75.25	74.44	74.11	75.12	77.22	80.38	80.66	100	74.56	73.05	71.8	66.83	68.88	66.43	68.32	64.92	66.84	67.88	65.69	66.24	68.27	66.33	66.91	66.39	50.76
Sulfitobacter pontiacus DSM 10014	70.43	71.63	74.27	71.81	71.19	72.05	71.85	71.09	71.98	73.72	75.04	75.89	73.38	75.03	76	74.85	73.04	75.05	75.6	92.32	81.56	75.16	75.05	74.34	74.69	74.56	100	72.83	72.48	66.74	68.51	66.31	69.08	65.95	67.09	68.58	66.15	66.85	68.53	66.56	67.06	66.58	51.13
Sulfitobacter undariae DSM 102234	69.26	70.33	72.16	70.63	70.39	71.37	70.67	70.63	70.89	72.31	73.11	72.84	80.05	72.43	72.72	73.12	80.05	72.68	72.53	72.94	73.19	73	73.16	73.31	73.11	73.05	72.83	100	70.79	66.25	67.81	65.01	67.77	64.97	66	67.54	65.27	65.77	67.46	65.81	66.33	65.64	50.7
Pseudosulfitobacter pseudonitzschiae DSM 26824	69.88	70.61	73.02	71.36	70.9	71.36	71.41	70.64	71.71	71.27	72.05	72.71	70.77	71.85	72.78	71.59	70.55	73.11	72.33	72.89	71.75	72.2	71.8	71.37	71.26	71.8	72.48	70.79	100	66.89	69.17	66.86	70.15	65.44	66.52	68.73	66.03	66.76	67.97	66.11	67.16	66.31	51.38
Sulfitobacter algicola 1151	66.49	67.2	67.99	67.36	67.29	67.76	67.83	67.32	67.67	67	66.52	67.15	66.59	66.78	67.39	66.88	66.45	66.86	66.84	66.68	66.76	67.14	67.26	67.11	66.97	66.83	66.74	66.25	66.89	100	66.87	66.18	67.37	65.49	65.97	66.65	65.17	65.93	66.87	66.72	67.58	66.77	51.05
Arenibacterium halophilum CAU 1492	68.19	68.86	69.86	68.87	68.13	68.42	68.68	67.76	69.13	68.25	68.39	68.94	68.22	68.5	69.27	67.72	67.49	68.81	68.49	68.73	68.75	68.61	68.74	68.3	67.92	68.88	68.51	67.81	69.17	66.87	100	65.72	68.11	64.65	66.15	69.64	66.06	66.75	69.86	65.57	66.23	66.33	51.29
Brevirhabdus pacifica DSM 27767	65.71	66.89	66.72	66.3	65.44	65.97	66.17	65.68	66.28	65.3	65.74	66.99	64.95	65.9	67.23	65.89	64.8	66.25	66.42	66.15	65.65	66.56	65.61	65.51	66.14	66.43	66.31	65.01	66.86	66.18	65.72	100	66.61	64.45	64.65	65.5	65.1	65.62	66.04	65.15	65.73	65.84	51.77
Litorivita pollutaquae FSX-11	67.54	68.25	68.8	68.08	67.63	68.05	68.35	67.65	68.42	67.67	68.14	68.83	67.61	68.43	68.99	68.23	67.11	68.78	68.75	68.7	68.22	68.69	68.29	68.03	68.25	68.32	69.08	67.77	70.15	67.37	68.11	66.61	100	65.39	67.59	68.2	66.43	67.03	68.33	66.63	66.75	66.91	51.54
Loktanella salsilacus DSM 16199	64.98	65.43	66.26	65.45	64.91	65.26	65.01	64.66	65.1	64.71	65.76	65.79	64.95	65.7	66.18	65.6	64.87	65.48	65.69	65.75	66.24	65.85	65.15	65.25	65.27	64.92	65.95	64.97	65.44	65.49	64.65	64.45	65.39	100	64.48	64.81	64.16	64.4	64.52	69.73	70.38	70.53	50.82
Pelagimonas varians DSM 23678	65.73	66.15	67	67.01	66.34	67.29	66.78	66.34	66.69	66.09	66.61	67.01	66.26	66.63	67.4	66.74	65.8	66.81	66.78	67.02	66.79	66.91	67.06	66.64	66.76	66.84	67.09	66	66.52	65.97	66.15	64.65	67.59	64.48	100	66.84	66.53	67.64	66.94	65.42	66	64.82	50.51
Phaeobacter gallaeciensis BS107	67.79	68.8	69.59	68.74	68.46	68.76	68.71	68.21	68.56	68.11	68.39	69.04	68.41	68.66	69.77	68.29	67.52	68.9	68.88	68.68	68.25	68.94	69.02	68.21	67.95	67.88	68.58	67.54	68.73	66.65	69.64	65.5	68.2	64.81	66.84	100	65.85	66.53	72.17	65.91	66.38	66.35	51.63
Roseivivax halodurans JCM 10272	66.3	67.03	67.53	66.49	65.64	65.71	66.07	65.52	66.67	65.6	66.1	66.86	65.48	66.66	67.37	65.68	64.99	66.48	66.73	66.26	65.96	66.4	66.02	65.92	65.68	65.69	66.15	65.27	66.03	65.17	66.06	65.1	66.43	64.16	66.53	65.85	100	71.49	65.78	64.44	65.4	65.29	50.93
Roseivivax lentus DSM 29430	66.41	67.32	67.62	67.42	66.8	66.91	66.93	66.43	67.12	65.87	66.23	67.12	66.26	66.61	67.72	66.23	65.64	66.46	67	66.87	66.54	67.18	66.58	66.53	66.2	66.24	66.85	65.77	66.76	65.93	66.75	65.62	67.03	64.4	67.64	66.53	71.49	100	66.5	65.35	66.07	65.9	51.12
Ruegeria atlantica CECT 4292	67.69	68.18	69.16	68.98	68.87	68.69	68.87	68.27	68.44	68.34	68.35	68.82	68.54	68.53	68.98	68.41	67.43	68.24	68.49	68.46	68.19	68.74	68.41	68.34	68.24	68.27	68.53	67.46	67.97	66.87	69.86	66.04	68.33	64.52	66.94	72.17	65.78	66.5	100	66.2	66.53	65.78	51.02
Yoonia maricola DSM 29128	65.65	66.12	67.18	67.4	67.05	67.14	66.8	66.92	66.75	66.32	66.14	66.77	66.59	66.43	67.04	66.69	66.24	66.35	66.51	66.44	66.4	66.53	66.47	66.54	66.58	66.33	66.56	65.81	66.11	66.72	65.57	65.15	66.63	69.73	65.42	65.91	64.44	65.35	66.2	100	83.58	75.46	50.93
Yoonia rosea DSM 29591	66.4	67.07	67.87	67.51	67.17	67.5	67.22	67.29	67.28	66.83	66.67	66.93	66.65	66.52	67.11	67.12	66.4	66.7	66.96	67	67.26	66.65	66.96	67.1	67.06	66.91	67.06	66.33	67.16	67.58	66.23	65.73	66.75	70.38	66	66.38	65.4	66.07	66.53	83.58	100	76.26	51.36
Yoonia vestfoldensis DSM 16212	66.11	66.81	67.48	66.79	66.32	66.52	66.69	65.99	66.7	66.3	66.27	66.66	66.34	66.59	67.04	66.28	66.07	66.7	66.55	66.43	66.46	66.61	66.16	66.39	66.37	66.39	66.58	65.64	66.31	66.77	66.33	65.84	66.91	70.53	64.82	66.35	65.29	65.9	65.78	75.46	76.26	100	51.39
Hyphomonas polymorpha PS728	51.21	51.19	51.23	51.13	51.06	50.68	51.04	51.08	51.14	50.61	50.88	51.48	51.08	51.11	51.95	50.69	50.99	51.3	51.23	51.05	51.05	51.46	50.94	50.88	50.81	50.76	51.13	50.7	51.38	51.05	51.29	51.77	51.54	50.82	50.51	51.63	50.93	51.12	51.02	50.93	51.36	51.39	100
