# Supplementary material for: Phylogenetic analysis, metabolic profiling, and environmental adaptation of strain LCG007: a novel Rhodobacteraceae isolated from the East China Sea intertidal zone
Source: Front Microbiol. 2025 Jan 7;15:1533195. doi: 10.3389/fmicb.2024.1533195 (PMC11747546; doi:10.3389/fmicb.2024.1533195)
Supplement: Supplementary file 3 [file Table_3.xlsx]

## Sheet: Sheet1
#Supplementary Table S3: The COG classification of strain LCG007.
COG letter	COG classification	Gene number
J	Translation, ribosomal structure and biogenesis	228
K	Transcription	247
L	Replication, recombination and repair	126
D	Cell cycle control, cell division, chromosome partitioning	48
V	Defense mechanisms	81
T	Signal transduction mechanisms	167
M	Cell wall/membrane/envelope biogenesis	205
N	Cell motility	46
W	Extracellular structures	6
U	Intracellular trafficking, secretion, and vesicular transport	65
O	Posttranslational modification, protein turnover, chaperones	187
X	Mobilome: prophages, transposons	74
C	Energy production and conversion	232
G	Carbohydrate transport and metabolism	353
E	Amino acid transport and metabolism	453
F	Nucleotide transport and metabolism	110
H	Coenzyme transport and metabolism	226
I	Lipid transport and metabolism	209
P	Inorganic ion transport and metabolism	224
Q	Secondary metabolites biosynthesis, transport and catabolism	113
R	General function prediction only	334
S	Function unknown	176
