# Supplementary material for: Phylogenetic analysis, metabolic profiling, and environmental adaptation of strain LCG007: a novel Rhodobacteraceae isolated from the East China Sea intertidal zone
Source: Front Microbiol. 2025 Jan 7;15:1533195. doi: 10.3389/fmicb.2024.1533195 (PMC11747546; doi:10.3389/fmicb.2024.1533195)
Supplement: Supplementary file 4 [file Table_4.xlsx]

## Sheet: transport_out
#Supplementary Table S4: The transporters predicted in strain LCG007.
Locus_tag	strain-specific	NCBI annotation	KEGG annotation
Carbohydrate
AB1M95_RS00080		sugar ABC transporter substrate-binding protein	putative multiple sugar transport system substrate-binding protein
AB1M95_RS00085		sugar ABC transporter ATP-binding protein	putative multiple sugar transport system ATP-binding protein [EC:7.5.2.-]
AB1M95_RS00090		sugar ABC transporter permease	putative multiple sugar transport system permease protein
AB1M95_RS00120		sugar ABC transporter substrate-binding protein	fructose transport system substrate-binding protein
AB1M95_RS00125		ABC transporter permease	fructose transport system permease protein
AB1M95_RS00130		ATP-binding cassette domain-containing protein	fructose transport system ATP-binding protein
AB1M95_RS02105	yes	substrate-binding domain-containing protein	ribose transport system substrate-binding protein
AB1M95_RS02110	yes	sugar ABC transporter ATP-binding protein	ribose transport system ATP-binding protein [EC:7.5.2.7]
AB1M95_RS02115	yes	ABC transporter permease	ribose transport system permease protein
AB1M95_RS02420		PTS fructose transporter subunit IIA	mannose PTS system EIIA component [EC:2.7.1.191]
AB1M95_RS02890		MULTISPECIES: ABC transporter permease	L-arabinose transport system permease protein
AB1M95_RS02895		MULTISPECIES: sugar ABC transporter ATP-binding protein	L-arabinose transport system ATP-binding protein [EC:7.5.2.12]
AB1M95_RS02900		MULTISPECIES: substrate-binding domain-containing protein	L-arabinose transport system substrate-binding protein
AB1M95_RS03075	yes	ABC transporter substrate-binding protein	multiple sugar transport system substrate-binding protein
AB1M95_RS03080	yes	ABC transporter ATP-binding protein	multiple sugar transport system ATP-binding protein [EC:7.5.2.-]
AB1M95_RS03085	yes	sugar ABC transporter permease	multiple sugar transport system permease protein
AB1M95_RS03090	yes	carbohydrate ABC transporter permease	multiple sugar transport system permease protein
AB1M95_RS03590		ABC transporter substrate-binding protein	glycerol transport system substrate-binding protein
AB1M95_RS03595	yes	ABC transporter ATP-binding protein	glycerol transport system ATP-binding protein
AB1M95_RS03600		MULTISPECIES: ABC transporter ATP-binding protein	glycerol transport system ATP-binding protein
AB1M95_RS03605		sugar ABC transporter permease	glycerol transport system permease protein
AB1M95_RS03610		carbohydrate ABC transporter permease	glycerol transport system permease protein
AB1M95_RS04015		ABC transporter ATP-binding protein	multiple sugar transport system ATP-binding protein [EC:7.5.2.-]
AB1M95_RS04020		ABC transporter ATP-binding protein	multiple sugar transport system ATP-binding protein [EC:7.5.2.-]
AB1M95_RS04030		sugar ABC transporter permease	multiple sugar transport system permease protein
AB1M95_RS04035		MAG: ABC transporter permease	multiple sugar transport system permease protein
AB1M95_RS04040		ABC transporter substrate-binding protein	multiple sugar transport system substrate-binding protein
AB1M95_RS04065		ABC transporter substrate-binding protein	ribose transport system substrate-binding protein
AB1M95_RS04070		sugar ABC transporter ATP-binding protein	ribose transport system ATP-binding protein [EC:7.5.2.7]
AB1M95_RS04075		ABC transporter permease	ribose transport system permease protein
AB1M95_RS04080		ABC transporter permease	ribose transport system permease protein
AB1M95_RS05815	yes	ABC transporter permease	ribose transport system permease protein
AB1M95_RS05820	yes	sugar ABC transporter ATP-binding protein	ribose transport system ATP-binding protein [EC:7.5.2.7]
AB1M95_RS05825	yes	sugar-binding protein	ribose transport system substrate-binding protein
AB1M95_RS05830	yes	substrate-binding domain-containing protein	ribose transport system substrate-binding protein
AB1M95_RS05840	yes	ATP-binding cassette domain-containing protein	simple sugar transport system ATP-binding protein [EC:7.5.2.-]
AB1M95_RS05845	yes	ABC transporter permease	ribose transport system permease protein
AB1M95_RS08570		ABC transporter ATP-binding protein	multiple sugar transport system ATP-binding protein [EC:7.5.2.-]
AB1M95_RS08575		hypothetical protein	mannosylglycerate hydrolase [EC:3.2.1.170]
AB1M95_RS08580		carbohydrate ABC transporter permease	multiple sugar transport system permease protein
AB1M95_RS08585		sugar ABC transporter permease	multiple sugar transport system permease protein
AB1M95_RS08590		extracellular solute-binding protein	multiple sugar transport system substrate-binding protein
AB1M95_RS08690		extracellular solute-binding protein	glucose/mannose transport system substrate-binding protein
AB1M95_RS08695		sugar ABC transporter permease	glucose/mannose transport system permease protein
AB1M95_RS08700		carbohydrate ABC transporter permease	glucose/mannose transport system permease protein
AB1M95_RS08705		sn-glycerol-3-phosphate ABC transporter ATP-binding protein UgpC	multiple sugar transport system ATP-binding protein [EC:7.5.2.-]
AB1M95_RS09025		sn-glycerol-3-phosphate ABC transporter ATP-binding protein UgpC	sn-glycerol 3-phosphate transport system ATP-binding protein [EC:7.6.2.10]
AB1M95_RS09030		sn-glycerol-3-phosphate ABC transporter permease UgpE	sn-glycerol 3-phosphate transport system permease protein
AB1M95_RS09035		sn-glycerol-3-phosphate ABC transporter permease UgpA	sn-glycerol 3-phosphate transport system permease protein
AB1M95_RS09040		sn-glycerol-3-phosphate ABC transporter substrate-binding protein UgpB	sn-glycerol 3-phosphate transport system substrate-binding protein
AB1M95_RS09635		substrate-binding domain-containing protein	simple sugar transport system substrate-binding protein
AB1M95_RS09640		ABC transporter permease	simple sugar transport system permease protein
AB1M95_RS09645		ATP-binding cassette domain-containing protein	simple sugar transport system ATP-binding protein [EC:7.5.2.-]
AB1M95_RS11970		ATP-binding cassette domain-containing protein	D-xylose transport system ATP-binding protein [EC:7.5.2.10]
AB1M95_RS11975		sugar ABC transporter permease	D-xylose transport system permease protein
AB1M95_RS11980		substrate-binding domain-containing protein	D-xylose transport system substrate-binding protein
AB1M95_RS12570	yes	ABC transporter permease	ribose transport system permease protein
AB1M95_RS12575	yes	ABC transporter permease	ribose transport system permease protein
AB1M95_RS12580	yes	sugar ABC transporter ATP-binding protein	ribose transport system ATP-binding protein [EC:7.5.2.7]
AB1M95_RS12585	yes	sugar ABC transporter substrate-binding protein	ribose transport system substrate-binding protein
AB1M95_RS12645	yes	MULTISPECIES: sn-glycerol-3-phosphate ABC transporter ATP-binding protein UgpC	multiple sugar transport system ATP-binding protein [EC:7.5.2.-]
AB1M95_RS12650	yes	carbohydrate ABC transporter permease	multiple sugar transport system permease protein
AB1M95_RS12655	yes	sugar ABC transporter permease	multiple sugar transport system permease protein
AB1M95_RS12660	yes	extracellular solute-binding protein	multiple sugar transport system substrate-binding protein
AB1M95_RS13750	yes	ribose ABC transporter	L-fucose mutarotase [EC:5.1.3.29]
AB1M95_RS14375		sn-glycerol-3-phosphate ABC transporter ATP-binding protein UgpC	alpha-glucoside transport system ATP-binding protein
AB1M95_RS14380		alpha glucosidase	alpha-glucosidase [EC:3.2.1.20]
AB1M95_RS14385		carbohydrate ABC transporter permease	alpha-glucoside transport system permease protein
AB1M95_RS14390		sugar ABC transporter permease	alpha-glucoside transport system permease protein
AB1M95_RS14395		ABC transporter substrate-binding protein	alpha-glucoside transport system substrate-binding protein
AB1M95_RS16460		carbohydrate ABC transporter substrate-binding protein	raffinose/stachyose/melibiose transport system substrate-binding protein
AB1M95_RS16465		sugar ABC transporter permease	raffinose/stachyose/melibiose transport system permease protein
AB1M95_RS16470		carbohydrate ABC transporter permease	raffinose/stachyose/melibiose transport system permease protein
AB1M95_RS16480		ABC transporter ATP-binding protein	multiple sugar transport system ATP-binding protein [EC:7.5.2.-]
AB1M95_RS17430		sugar ABC transporter substrate-binding protein	polyol transport system substrate-binding protein
AB1M95_RS17435		sugar ABC transporter permease	polyol transport system permease protein
AB1M95_RS17440		carbohydrate ABC transporter permease	polyol transport system permease protein
AB1M95_RS17445		ABC transporter ATP-binding protein	multiple sugar transport system ATP-binding protein [EC:7.5.2.-]
AB1M95_RS20210	yes	ABC transporter permease	ribose transport system permease protein
AB1M95_RS20215	yes	sugar ABC transporter ATP-binding protein	ribose transport system ATP-binding protein [EC:7.5.2.7]
AB1M95_RS20220	yes	sugar ABC transporter substrate-binding protein	ribose transport system substrate-binding protein
AB1M95_RS20210	yes	ABC transporter permease	ribose transport system permease protein
AB1M95_RS20215	yes	sugar ABC transporter ATP-binding protein	ribose transport system ATP-binding protein [EC:7.5.2.7]
AB1M95_RS20220	yes	sugar ABC transporter substrate-binding protein	ribose transport system substrate-binding protein
AB1M95_RS17500	yes	extracellular solute-binding protein	mannopine transport system substrate-binding protein
AB1M95_RS17505	yes	ABC transporter permease	mannopine transport system permease protein
AB1M95_RS17510	yes	ABC transporter permease	mannopine transport system permease protein
AB1M95_RS17515	yes	ABC transporter ATP-binding protein	mannopine transport system ATP-binding protein
Amino acid
AB1M95_RS00260		MULTISPECIES: DMT family transporter	S-adenosylmethionine uptake transporter
AB1M95_RS00750		DMT family transporter	S-adenosylmethionine uptake transporter
AB1M95_RS01000	yes	DMT family transporter	S-adenosylmethionine uptake transporter
AB1M95_RS01525	yes	alanine/glycine:cation symporter family protein	alanine or glycine:cation symporter, AGCS family
AB1M95_RS02135	yes	ABC transporter substrate-binding protein	peptide/nickel transport system substrate-binding protein
AB1M95_RS02140	yes	ABC transporter permease	peptide/nickel transport system permease protein
AB1M95_RS02145	yes	ABC transporter permease	peptide/nickel transport system permease protein
AB1M95_RS02150	yes	ATP-binding cassette domain-containing protein	peptide/nickel transport system ATP-binding protein
AB1M95_RS02155	yes	ABC transporter ATP-binding protein	peptide/nickel transport system ATP-binding protein
AB1M95_RS02545		DMT family transporter	S-adenosylmethionine uptake transporter
AB1M95_RS02770		MULTISPECIES: amino acid ABC transporter substrate-binding protein	general L-amino acid transport system substrate-binding protein
AB1M95_RS02775		ABC transporter permease subunit	general L-amino acid transport system permease protein
AB1M95_RS02780		amino acid ABC transporter permease	general L-amino acid transport system permease protein
AB1M95_RS02785		amino acid ABC transporter ATP-binding protein	general L-amino acid transport system ATP-binding protein [EC:7.4.2.1]
AB1M95_RS03405	yes	ABC transporter permease subunit	glycine betaine/proline transport system permease protein
AB1M95_RS03410	yes	betaine/proline/choline family ABC transporter ATP-binding protein	glycine betaine/proline transport system ATP-binding protein [EC:7.6.2.9]
AB1M95_RS03415	yes	ABC transporter substrate-binding protein	glycine betaine/proline transport system substrate-binding protein
AB1M95_RS04120	yes	peptide ABC transporter substrate-binding protein	oligopeptide transport system substrate-binding protein
AB1M95_RS04125	yes	oligopeptide ABC transporter permease OppB	oligopeptide transport system permease protein
AB1M95_RS04130	yes	ABC transporter permease subunit	oligopeptide transport system permease protein
AB1M95_RS04135	yes	ABC transporter ATP-binding protein	oligopeptide transport system ATP-binding protein
AB1M95_RS04290		ABC transporter substrate-binding protein	peptide/nickel transport system substrate-binding protein
AB1M95_RS04565		choline ABC transporter substrate-binding protein	glycine betaine/proline transport system substrate-binding protein
AB1M95_RS04570		choline ABC transporter permease subunit	glycine betaine/proline transport system permease protein
AB1M95_RS04575		choline ABC transporter ATP-binding protein	glycine betaine/proline transport system ATP-binding protein [EC:7.6.2.9]
AB1M95_RS04645		BCCT family transporter	betaine/carnitine transporter, BCCT family
AB1M95_RS05425		ABC transporter ATP-binding protein	peptide/nickel transport system ATP-binding protein
AB1M95_RS05430		MULTISPECIES: ABC transporter permease	peptide/nickel transport system permease protein
AB1M95_RS05435		ABC transporter permease	peptide/nickel transport system permease protein
AB1M95_RS05440		ABC transporter substrate-binding protein	peptide/nickel transport system substrate-binding protein
AB1M95_RS06150		ABC transporter ATP-binding protein	branched-chain amino acid transport system ATP-binding protein
AB1M95_RS06155		ABC transporter ATP-binding protein	branched-chain amino acid transport system ATP-binding protein
AB1M95_RS06160		branched-chain amino acid ABC transporter permease	branched-chain amino acid transport system permease protein
AB1M95_RS06165		branched-chain amino acid ABC transporter permease	branched-chain amino acid transport system permease protein
AB1M95_RS06170		substrate-binding protein	branched-chain amino acid transport system substrate-binding protein
AB1M95_RS06650		DMT family transporter	S-adenosylmethionine uptake transporter
AB1M95_RS00750	yes	EamA-like transporter family protein	S-adenosylmethionine uptake transporter
AB1M95_RS07315		ABC transporter ATP-binding protein	peptide/nickel transport system ATP-binding protein
AB1M95_RS07320		ABC transporter permease	peptide/nickel transport system permease protein
AB1M95_RS07325		ABC transporter permease	peptide/nickel transport system permease protein
AB1M95_RS09280		ABC transporter substrate-binding protein	branched-chain amino acid transport system substrate-binding protein
AB1M95_RS09285		ABC transporter ATP-binding protein	branched-chain amino acid transport system ATP-binding protein
AB1M95_RS09290		ABC transporter ATP-binding protein	branched-chain amino acid transport system ATP-binding protein
AB1M95_RS09295		branched-chain amino acid ABC transporter permease	branched-chain amino acid transport system permease protein
AB1M95_RS09300		branched-chain amino acid ABC transporter permease	branched-chain amino acid transport system permease protein
AB1M95_RS11845		ABC transporter ATP-binding protein	peptide/nickel transport system ATP-binding protein
AB1M95_RS11850		peptide ABC transporter substrate-binding protein	peptide/nickel transport system substrate-binding protein
AB1M95_RS11855		ABC transporter permease	peptide/nickel transport system permease protein
AB1M95_RS11860		ABC transporter permease	peptide/nickel transport system permease protein
AB1M95_RS11895		ABC transporter ATP-binding protein	branched-chain amino acid transport system ATP-binding protein
AB1M95_RS11900		ABC transporter ATP-binding protein	branched-chain amino acid transport system ATP-binding protein
AB1M95_RS11905		branched-chain amino acid ABC transporter permease	branched-chain amino acid transport system permease protein
AB1M95_RS11910		branched-chain amino acid ABC transporter permease	branched-chain amino acid transport system permease protein
AB1M95_RS11915		ABC transporter substrate-binding protein	branched-chain amino acid transport system substrate-binding protein
AB1M95_RS13125	yes	ABC transporter substrate-binding protein	peptide/nickel transport system substrate-binding protein
AB1M95_RS13130	yes	ABC transporter permease	peptide/nickel transport system permease protein
AB1M95_RS13135	yes	ABC transporter permease	peptide/nickel transport system permease protein
AB1M95_RS13140	yes	ATP-binding cassette domain-containing protein	peptide/nickel transport system ATP-binding protein
AB1M95_RS14220		DMT family transporter	S-adenosylmethionine uptake transporter
AB1M95_RS14415		ABC transporter substrate-binding protein	polar amino acid transport system substrate-binding protein
AB1M95_RS14420		amino acid ABC transporter permease	polar amino acid transport system permease protein
AB1M95_RS14425		amino acid ABC transporter ATP-binding protein	polar amino acid transport system ATP-binding protein [EC:7.4.2.1]
AB1M95_RS14430		mechanosensitive ion channel family protein	small conductance mechanosensitive channel
AB1M95_RS14435		ABC transporter substrate-binding protein	peptide/nickel transport system substrate-binding protein
AB1M95_RS14440		ABC transporter permease	peptide/nickel transport system permease protein
AB1M95_RS14445		ABC transporter permease	peptide/nickel transport system permease protein
AB1M95_RS14450		ABC transporter ATP-binding protein	peptide/nickel transport system ATP-binding protein
AB1M95_RS14455		ABC transporter ATP-binding protein	peptide/nickel transport system ATP-binding protein
AB1M95_RS14770		DMT family transporter	S-adenosylmethionine uptake transporter
AB1M95_RS14855		branched-chain amino acid ABC transporter permease	branched-chain amino acid transport system permease protein
AB1M95_RS14860		branched-chain amino acid ABC transporter permease	branched-chain amino acid transport system permease protein
AB1M95_RS14865		ABC transporter ATP-binding protein	branched-chain amino acid transport system ATP-binding protein
AB1M95_RS14870		ABC transporter ATP-binding protein	branched-chain amino acid transport system ATP-binding protein
AB1M95_RS14875		ABC transporter substrate-binding protein	branched-chain amino acid transport system substrate-binding protein
AB1M95_RS15035	yes	ABC transporter substrate-binding protein	peptide/nickel transport system substrate-binding protein
AB1M95_RS15040	yes	ABC transporter permease	peptide/nickel transport system permease protein
AB1M95_RS15045	yes	ABC transporter permease	peptide/nickel transport system permease protein
AB1M95_RS15050	yes	ABC transporter ATP-binding protein	peptide/nickel transport system ATP-binding protein
AB1M95_RS15840		DMT family transporter	S-adenosylmethionine uptake transporter
AB1M95_RS15925		transporter substrate-binding domain-containing protein	polar amino acid transport system substrate-binding protein
AB1M95_RS15930		ABC transporter permease subunit	polar amino acid transport system permease protein
AB1M95_RS15935		MULTISPECIES: ABC transporter permease subunit	polar amino acid transport system permease protein
AB1M95_RS16285		ABC transporter ATP-binding protein	peptide/nickel transport system ATP-binding protein
AB1M95_RS16290		ABC transporter substrate-binding protein	peptide/nickel transport system substrate-binding protein
AB1M95_RS16295		ABC transporter permease	peptide/nickel transport system permease protein
AB1M95_RS16300		ABC transporter permease	peptide/nickel transport system permease protein
AB1M95_RS17560	yes	ABC transporter substrate-binding protein	peptide/nickel transport system substrate-binding protein
AB1M95_RS17565	yes	ABC transporter permease	peptide/nickel transport system permease protein
AB1M95_RS17570	yes	ABC transporter permease	peptide/nickel transport system permease protein
AB1M95_RS17575	yes	ABC transporter ATP-binding protein	peptide/nickel transport system ATP-binding protein
AB1M95_RS17585		ATP-binding cassette domain-containing protein	peptide/nickel transport system ATP-binding protein
AB1M95_RS17765	yes	ABC transporter substrate-binding protein	peptide/nickel transport system substrate-binding protein
AB1M95_RS17770	yes	MULTISPECIES: ABC transporter permease	peptide/nickel transport system permease protein
AB1M95_RS17775	yes	ABC transporter permease	peptide/nickel transport system permease protein
AB1M95_RS17780	yes	ABC transporter ATP-binding protein	peptide/nickel transport system ATP-binding protein
AB1M95_RS17785	yes	ATP-binding cassette domain-containing protein	peptide/nickel transport system ATP-binding protein
AB1M95_RS18205	yes	ATP-binding cassette domain-containing protein	peptide/nickel transport system ATP-binding protein
AB1M95_RS18210		ABC transporter ATP-binding protein	peptide/nickel transport system ATP-binding protein
AB1M95_RS18215	yes	ABC transporter permease	peptide/nickel transport system permease protein
AB1M95_RS18220	yes	ABC transporter permease	peptide/nickel transport system permease protein
AB1M95_RS18225	yes	ABC transporter substrate-binding protein	peptide/nickel transport system substrate-binding protein
Carboxylate
AB1M95_RS01170		MFS transporter	MFS transporter, OFA family, oxalate/formate antiporter
AB1M95_RS01200		AEC family transporter	malonate transporter and related proteins
AB1M95_RS02950		AEC family transporter	malonate transporter and related proteins
AB1M95_RS03095	yes	formate/nitrite transporter family protein	formate transporter
AB1M95_RS03650	yes	C4-dicarboxylate ABC transporter	uncharacterized protein
AB1M95_RS03955	yes	C4-dicarboxylate TRAP transporter substrate-binding protein	TRAP-type transport system periplasmic protein
AB1M95_RS03960	yes	hypothetical protein	-
AB1M95_RS03965	yes	TRAP transporter large permease subunit	C4-dicarboxylate transporter, DctM subunit
AB1M95_RS04085	yes	TRAP transporter large permease	C4-dicarboxylate transporter, DctM subunit
AB1M95_RS04090	yes	TRAP transporter small permease	TRAP-type transport system small permease protein
AB1M95_RS04095	yes	sialic acid TRAP transporter substrate-binding protein SiaP	TRAP-type transport system periplasmic protein
AB1M95_RS04235		TRAP transporter substrate-binding protein	C4-dicarboxylate-binding protein DctP
AB1M95_RS04240		TRAP transporter small permease	-
AB1M95_RS04245		TRAP transporter large permease	C4-dicarboxylate transporter, DctM subunit
AB1M95_RS04665		TRAP transporter large permease	TRAP-type transport system large permease protein
AB1M95_RS04670		TRAP transporter small permease subunit	C4-dicarboxylate transporter, DctQ subunit
AB1M95_RS04675		TRAP transporter substrate-binding protein DctP	TRAP-type transport system periplasmic protein
AB1M95_RS04965	yes	TRAP transporter substrate-binding protein	TRAP-type transport system periplasmic protein
AB1M95_RS04970	yes	MULTISPECIES: TRAP transporter small permease subunit	TRAP-type transport system small permease protein
AB1M95_RS04975	yes	TRAP transporter large permease	C4-dicarboxylate transporter, DctM subunit
AB1M95_RS05790		MULTISPECIES: formate/nitrite transporter family protein	formate-nitrite transporter family protein
AB1M95_RS07080		C4-dicarboxylate ABC transporter permease	-
AB1M95_RS07085		TRAP transporter large permease subunit	C4-dicarboxylate transporter, DctM subunit
AB1M95_RS07170		AEC family transporter	malonate transporter and related proteins
AB1M95_RS08475	yes	hypothetical protein	-
AB1M95_RS08480	yes	tripartite tricarboxylate transporter TctB family protein	putative tricarboxylic transport membrane protein
AB1M95_RS20135	yes	tripartite tricarboxylate transporter permease	putative tricarboxylic transport membrane protein
AB1M95_RS17940	yes	tripartite tricarboxylate transporter permease	putative tricarboxylic transport membrane protein
AB1M95_RS09710		TRAP transporter large permease subunit	C4-dicarboxylate transporter, DctM subunit
AB1M95_RS09715		TRAP transporter small permease subunit	C4-dicarboxylate transporter, DctQ subunit
AB1M95_RS09720		TRAP transporter substrate-binding protein	TRAP-type transport system periplasmic protein
AB1M95_RS10090		TRAP transporter large permease	C4-dicarboxylate transporter, DctM subunit
AB1M95_RS10095		TRAP-type transport system, small permease component, predicted N-acetylneuraminate transporter	C4-dicarboxylate transporter, DctQ subunit
AB1M95_RS10100		DctP family TRAP transporter solute-binding subunit	C4-dicarboxylate-binding protein DctP
AB1M95_RS11330		outer membrane protein transport protein	long-chain fatty acid transport protein
AB1M95_RS12020		TRAP transporter large permease	C4-dicarboxylate transporter, DctM subunit
AB1M95_RS12025		TRAP transporter small permease	TRAP-type transport system small permease protein
AB1M95_RS12030		TRAP transporter substrate-binding protein DctP	TRAP-type transport system periplasmic protein
AB1M95_RS12610	yes	TRAP transporter substrate-binding protein	TRAP-type transport system periplasmic protein
AB1M95_RS12615	yes	TRAP transporter small permease	C4-dicarboxylate transporter, DctQ subunit
AB1M95_RS12620	yes	TRAP transporter large permease	C4-dicarboxylate transporter, DctM subunit
AB1M95_RS12680	yes	DctP family TRAP transporter solute-binding subunit	TRAP-type transport system periplasmic protein
AB1M95_RS12685	yes	TRAP transporter small permease	C4-dicarboxylate transporter, DctQ subunit
AB1M95_RS12690	yes	TRAP transporter large permease	TRAP-type transport system large permease protein
AB1M95_RS14190		outer membrane protein transport protein	long-chain fatty acid transport protein
AB1M95_RS14200		TRAP transporter substrate-binding protein	TRAP-type transport system periplasmic protein
AB1M95_RS14205		TRAP transporter small permease	C4-dicarboxylate transporter, DctQ subunit
AB1M95_RS14210		TRAP transporter large permease subunit	C4-dicarboxylate transporter, DctM subunit
AB1M95_RS14320	yes	TRAP transporter substrate-binding protein	TRAP-type transport system periplasmic protein
AB1M95_RS14325	yes	TRAP transporter small permease	-
AB1M95_RS14330	yes	TRAP transporter large permease subunit	C4-dicarboxylate transporter, DctM subunit
AB1M95_RS14510		TRAP transporter large permease subunit	C4-dicarboxylate transporter, DctM subunit
AB1M95_RS14515	yes	TRAP transporter small permease subunit	C4-dicarboxylate transporter, DctM subunit
AB1M95_RS14520	yes	TRAP transporter substrate-binding protein	TRAP-type transport system periplasmic protein
AB1M95_RS16145	yes	C4-dicarboxylate ABC transporter	TRAP-type transport system periplasmic protein
AB1M95_RS16150	yes	TRAP transporter small permease	TRAP-type transport system small permease protein
AB1M95_RS16155		TRAP transporter large permease	C4-dicarboxylate transporter, DctM subunit
AB1M95_RS16210		TRAP transporter small permease subunit	-
AB1M95_RS16215		TRAP transporter large permease subunit	C4-dicarboxylate transporter, DctM subunit
AB1M95_RS16220		TRAP transporter substrate-binding protein	TRAP-type transport system periplasmic protein
AB1M95_RS17610	yes	TRAP transporter fused permease subunit	C4-dicarboxylate transporter, DctM subunit
AB1M95_RS17940	yes	tripartite tricarboxylate transporter permease	putative tricarboxylic transport membrane protein
AB1M95_RS17945	yes	tripartite tricarboxylate transporter TctB family protein	-
AB1M95_RS17950	yes	tripartite tricarboxylate transporter substrate binding protein	putative tricarboxylic transport membrane protein
AB1M95_RS17960	yes	tripartite tricarboxylate transporter substrate binding protein	putative tricarboxylic transport membrane protein
AB1M95_RS19055		TRAP transporter permease	C4-dicarboxylate transporter, DctM subunit
AB1M95_RS19650	yes	C4-dicarboxylate ABC transporter substrate-binding protein	putative tricarboxylic transport membrane protein
AB1M95_RS19655	yes	tripartite tricarboxylate transporter TctB family protein	putative tricarboxylic transport membrane protein
AB1M95_RS19660	yes	tripartite tricarboxylate transporter permease	putative tricarboxylic transport membrane protein
AB1M95_RS19985	yes	TRAP transporter substrate-binding protein DctP	TRAP-type transport system periplasmic protein
AB1M95_RS19990	yes	TRAP transporter small permease	-
AB1M95_RS19995	yes	TRAP transporter large permease	C4-dicarboxylate transporter, DctM subunit
AB1M95_RS20000	yes	arylmalonate decarboxylase	maleate isomerase [EC:5.2.1.1]
AB1M95_RS20005	yes	TRAP transporter large permease subunit	C4-dicarboxylate transporter, DctM subunit
AB1M95_RS20010	yes	TRAP transporter small permease	-
AB1M95_RS20015	yes	c4-dicarboxylate-binding protein	TRAP-type transport system periplasmic protein
AB1M95_RS20030	yes	TRAP transporter substrate-binding protein	TRAP-type transport system periplasmic protein
AB1M95_RS20035		TRAP transporter large permease	C4-dicarboxylate transporter, DctM subunit
AB1M95_RS20040	yes	TRAP transporter small permease	-
AB1M95_RS20105	yes	TRAP transporter large permease	TRAP-type transport system large permease protein
AB1M95_RS20110	yes	TRAP transporter small permease subunit	TRAP-type transport system small permease protein
AB1M95_RS20115	yes	hypothetical protein	TRAP-type transport system periplasmic protein
AB1M95_RS20135	yes	tripartite tricarboxylate transporter permease	putative tricarboxylic transport membrane protein
AB1M95_RS20140	yes	tripartite tricarboxylate transporter TctB family protein	-
AB1M95_RS20190	yes	tripartite tricarboxylate transporter substrate binding protein	putative tricarboxylic transport membrane protein
AB1M95_RS20180	yes	tripartite tricarboxylate transporter permease	putative tricarboxylic transport membrane protein
AB1M95_RS20185	yes	tripartite tricarboxylate transporter TctB family protein	-
AB1M95_RS20190	yes	tripartite tricarboxylate transporter substrate binding protein	putative tricarboxylic transport membrane protein
AB1M95_RS20485		TRAP transporter substrate-binding protein DctP	TRAP-type transport system periplasmic protein
AB1M95_RS20490		TRAP transporter large permease	TRAP-type transport system large permease protein
AB1M95_RS20495		C4-dicarboxylate ABC transporter permease	TRAP-type transport system small permease protein
Vitamin
AB1M95_RS00760		thiamine ABC transporter substrate binding subunit	thiamine transport system substrate-binding protein
AB1M95_RS00765		thiamine/thiamine pyrophosphate ABC transporter permease ThiP	thiamine transport system permease protein
AB1M95_RS00770		thiamine ABC transporter ATP-binding protein	thiamine transport system ATP-binding protein [EC:7.6.2.15]
AB1M95_RS08380		biotin transporter BioY	biotin transport system substrate-specific component
Nucleobase and nucleoside
AB1M95_RS01705		nucleobase:cation symporter-2 family protein	xanthine permease XanP
AB1M95_RS14655		ABC transporter ATP-binding protein	general nucleoside transport system ATP-binding protein
AB1M95_RS14660		ABC transporter permease	general nucleoside transport system permease protein
AB1M95_RS14665		ABC transporter permease	general nucleoside transport system permease protein
Nitrogen
AB1M95_RS03350	yes	ABC transporter permease	putative spermidine/putrescine transport system permease protein
AB1M95_RS03355	yes	ABC transporter permease	spermidine/putrescine transport system permease protein
AB1M95_RS03360	yes	ABC transporter ATP-binding protein	putative spermidine/putrescine transport system ATP-binding protein
AB1M95_RS03365	yes	Putrescine-binding periplasmic protein precursor	putative spermidine/putrescine transport system substrate-binding protein
AB1M95_RS03540	yes	ABC transporter ATP-binding protein	putative spermidine/putrescine transport system ATP-binding protein
AB1M95_RS03545	yes	extracellular solute-binding protein	putative spermidine/putrescine transport system substrate-binding protein
AB1M95_RS03550	yes	ABC transporter permease	putative spermidine/putrescine transport system permease protein
AB1M95_RS03555	yes	ABC transporter permease	putative spermidine/putrescine transport system permease protein
AB1M95_RS04735	yes	Putrescine-binding periplasmic protein precursor	spermidine/putrescine transport system substrate-binding protein
AB1M95_RS04750	yes	ABC transporter ATP-binding protein	spermidine/putrescine transport system ATP-binding protein [EC:7.6.2.11]
AB1M95_RS04755	yes	ABC transporter permease	spermidine/putrescine transport system permease protein
AB1M95_RS04760	yes	ABC transporter permease	spermidine/putrescine transport system permease protein
AB1M95_RS09085	yes	ABC transporter ATP-binding protein	putative spermidine/putrescine transport system ATP-binding protein
AB1M95_RS09090	yes	ABC transporter permease	putative spermidine/putrescine transport system permease protein
AB1M95_RS09095	yes	ABC transporter permease subunit	putative spermidine/putrescine transport system permease protein
AB1M95_RS09100	yes	ABC transporter substrate-binding protein	putative spermidine/putrescine transport system substrate-binding protein
AB1M95_RS09465	yes	ABC transporter permease	putative spermidine/putrescine transport system permease protein
AB1M95_RS09470	yes	ABC transporter permease	putative spermidine/putrescine transport system permease protein
AB1M95_RS09475		ABC transporter ATP-binding protein	putative spermidine/putrescine transport system ATP-binding protein
AB1M95_RS09480	yes	ABC transporter substrate-binding protein	putative spermidine/putrescine transport system substrate-binding protein
AB1M95_RS09495		ABC transporter ATP-binding protein	spermidine/putrescine transport system ATP-binding protein [EC:7.6.2.11]
AB1M95_RS09500		ABC transporter permease	spermidine/putrescine transport system permease protein
AB1M95_RS09505		ABC transporter permease	spermidine/putrescine transport system permease protein
AB1M95_RS09510		extracellular solute-binding protein	spermidine/putrescine transport system substrate-binding protein
AB1M95_RS10810	yes	ABC transporter ATP-binding protein	spermidine/putrescine transport system ATP-binding protein [EC:7.6.2.11]
AB1M95_RS10815	yes	ABC transporter permease	spermidine/putrescine transport system permease protein
AB1M95_RS10820	yes	ABC transporter permease	spermidine/putrescine transport system permease protein
AB1M95_RS10825	yes	extracellular solute-binding protein	spermidine/putrescine transport system substrate-binding protein
AB1M95_RS03540	yes	ABC transporter ATP-binding protein	spermidine/putrescine transport system ATP-binding protein [EC:7.6.2.11]
AB1M95_RS17825	yes	ABC transporter permease	spermidine/putrescine transport system permease protein
AB1M95_RS17830	yes	ABC transporter permease	spermidine/putrescine transport system permease protein
AB1M95_RS17835	yes	spermidine/putrescine ABC transporter substrate-binding protein	spermidine/putrescine transport system substrate-binding protein
AB1M95_RS19675		ABC transporter permease subunit	putrescine transport system permease protein
AB1M95_RS19680		ABC transporter permease subunit	putrescine transport system permease protein
AB1M95_RS19685		ABC transporter ATP-binding protein	putrescine transport system ATP-binding protein [EC:7.6.2.16]
AB1M95_RS19690		polyamine ABC transporter substrate-binding protein	putrescine transport system substrate-binding protein
AB1M95_RS19705		ABC transporter ATP-binding protein	putative spermidine/putrescine transport system ATP-binding protein
AB1M95_RS19710		extracellular solute-binding protein	putative spermidine/putrescine transport system substrate-binding protein
AB1M95_RS19720		ABC transporter permease	putative spermidine/putrescine transport system permease protein
AB1M95_RS19725		ABC transporter permease	putative spermidine/putrescine transport system permease protein
AB1M95_RS20550		CmpA/NrtA family ABC transporter substrate-binding protein	nitrate/nitrite transport system substrate-binding protein
AB1M95_RS20555		ABC transporter permease	nitrate/nitrite transport system permease protein
AB1M95_RS20560		nitrate ABC transporter ATP-binding protein	nitrate/nitrite transport system ATP-binding protein [EC:7.3.2.4]
AB1M95_RS17355		ammonium transporter	ammonium transporter, Amt family
AB1M95_RS17465		urea ABC transporter substrate-binding protein	urea transport system substrate-binding protein
AB1M95_RS17470		urea ABC transporter permease subunit UrtB	urea transport system permease protein
AB1M95_RS17475		urea ABC transporter permease subunit UrtC	urea transport system permease protein
AB1M95_RS17480		urea ABC transporter ATP-binding protein UrtD	urea transport system ATP-binding protein
AB1M95_RS17485		urea ABC transporter ATP-binding subunit UrtE	urea transport system ATP-binding protein
Sulfur
AB1M95_RS03455	yes	SulP family inorganic anion transporter	sulfate permease, SulP family
AB1M95_RS16195	yes	SulP family inorganic anion transporter	sulfate permease, SulP family
Phosphours
AB1M95_RS09050	yes	phosphonate ABC transporter, permease protein PhnE	phosphonate transport system permease protein
AB1M95_RS09055	yes	phosphonate ABC transporter, permease protein PhnE	phosphonate transport system permease protein
AB1M95_RS09060	yes	phosphonate ABC transporter ATP-binding protein	phosphonate transport system ATP-binding protein [EC:7.3.2.2]
AB1M95_RS09065	yes	phosphate/phosphite/phosphonate ABC transporter substrate-binding protein	phosphonate transport system substrate-binding protein
AB1M95_RS09075	yes	Na/Pi cotransporter family protein	phosphate:Na+ symporter
AB1M95_RS09215		phosphate ABC transporter ATP-binding protein PstB	phosphate transport system ATP-binding protein [EC:7.3.2.1]
AB1M95_RS09220		phosphate ABC transporter permease PstA	phosphate transport system permease protein
AB1M95_RS09225		phosphate ABC transporter permease subunit PstC	phosphate transport system permease protein
AB1M95_RS09230		substrate-binding domain-containing protein	phosphate transport system substrate-binding protein
AB1M95_RS19155		phosphate ABC transporter substrate-binding/OmpA family protein	phosphate transport system substrate-binding protein
AB1M95_RS12935		inorganic phosphate transporter	inorganic phosphate transporter, PiT family
AB1M95_RS17685		phosphonate ABC transporter ATP-binding protein	phosphonate transport system ATP-binding protein [EC:7.3.2.2]
AB1M95_RS17690		phosphonate ABC transporter substrate-binding protein	phosphonate transport system substrate-binding protein
AB1M95_RS17695		phosphonate ABC transporter, permease protein PhnE	phosphonate transport system permease protein
AB1M95_RS17700		phosphonate ABC transporter, permease protein PhnE	phosphonate transport system permease protein
