# Supplementary material for: Phylogenetic analysis, metabolic profiling, and environmental adaptation of strain LCG007: a novel Rhodobacteraceae isolated from the East China Sea intertidal zone
Source: Front Microbiol. 2025 Jan 7;15:1533195. doi: 10.3389/fmicb.2024.1533195 (PMC11747546; doi:10.3389/fmicb.2024.1533195)
Supplement: Supplementary file 5 [file Table_5.xlsx]

## Sheet: extracellular_out
#Supplementary Table S5: The extracellular enzymes predicted in strain LCG007.
Locus_tag	SignalP	NCBI annotation	KEGG annotation
AB1M95_RS00335	CS pos: 20-21. Pr: 0.9782	trypsin-like serine protease	protease YdgD [EC:3.4.21.-]
AB1M95_RS00340	CS pos: 27-28. Pr: 0.9609	trypsin-like peptidase domain-containing protein	protease YdgD [EC:3.4.21.-]
AB1M95_RS00350	CS pos: 21-22. Pr: 0.9664	esterase-like activity of phytase family protein	alkaline phosphatase [EC:3.1.3.1]
AB1M95_RS01120	CS pos: 17-18. Pr: 0.9743	peptidase M23	murein hydrolase activator
AB1M95_RS01125	CS pos: 28-29. Pr: 0.8154	S41 family peptidase	carboxyl-terminal processing protease [EC:3.4.21.102]
AB1M95_RS01640	CS pos: 22-23. Pr: 0.9757	pitrilysin family protein	zinc protease [EC:3.4.24.-]
AB1M95_RS01645	CS pos: 20-21. Pr: 0.9712	pitrilysin family protein	zinc protease [EC:3.4.24.-]
AB1M95_RS01920	CS pos: 20-21. Pr: 0.9253	D-alanyl-D-alanine carboxypeptidase/D-alanyl-D-alanine-endopeptidase	serine-type D-Ala-D-Ala carboxypeptidase/endopeptidase (penicillin-binding protein 4) [EC:3.4.16.4 3.4.21.-]
AB1M95_RS02975	CS pos: 21-22. Pr: 0.9740	D-alanyl-D-alanine carboxypeptidase family protein	serine-type D-Ala-D-Ala carboxypeptidase (penicillin-binding protein 5/6) [EC:3.4.16.4]
AB1M95_RS05540	CS pos: 40-41. Pr: 0.5210	Do family serine endopeptidase	serine protease Do [EC:3.4.21.107]
AB1M95_RS05620	CS pos: 25-26. Pr: 0.9741	serine protease	serine protease Do [EC:3.4.21.107]
AB1M95_RS12750	CS pos: 31-32. Pr: 0.9310	D-alanyl-D-alanine carboxypeptidase family protein	D-alanyl-D-alanine carboxypeptidase [EC:3.4.16.4]
AB1M95_RS14815	CS pos: 35-36. Pr: 0.9627	Do family serine endopeptidase	serine protease Do [EC:3.4.21.107]
AB1M95_RS07220	CS pos: 17-18. Pr: 0.9877	GH25 family lysozyme	lysozyme
AB1M95_RS08285	CS pos: 26-27. Pr: 0.9729	trypsin-like peptidase domain-containing protein	protease YdgD [EC:3.4.21.-]
AB1M95_RS13530	CS pos: 18-19. Pr: 0.9396	ribonuclease T2	ribonuclease T2 [EC:4.6.1.19]
AB1M95_RS14360	CS pos: 64-65. Pr: 0.7866	PhoX family phosphatase	uncharacterized protein
AB1M95_RS16700	CS pos: 22-23. Pr: 0.7412	polyhydroxybutyrate depolymerase	polyhydroxybutyrate depolymerase
AB1M95_RS16770	CS pos: 17-18. Pr: 0.7142	M48 family metallopeptidase	metalloendopeptidase OMA1, mitochondrial [EC:3.4.24.-]
