# Supplementary material for: Phylogenetic analysis, metabolic profiling, and environmental adaptation of strain LCG007: a novel Rhodobacteraceae isolated from the East China Sea intertidal zone
Source: Front Microbiol. 2025 Jan 7;15:1533195. doi: 10.3389/fmicb.2024.1533195 (PMC11747546; doi:10.3389/fmicb.2024.1533195)
Supplement: Supplementary file 6 [file Table_6.xlsx]

## Sheet: Sheet1
#Supplementary Table S6: The Biolog GenIII test results of strain LCG007.
BiologGenIII	Result
D-Trehalose	w
L-Arabinose	w
D-Cellobiose	+
Sucrose	+
D-Turanose	+
Stachyose	w
D-Raffinose	w
D-Melibiose	+
N-Acetyl-β-D-Mannosamine	w
N-Acetyl-D-Galactosamine	w
N-Acetyl Neuraminic Acid	w
α-D-Glucose	+
D-Mannose	+
D-Fructose	w
D-Galactose	+
3-Methyl Glucose	+
D-Fucose	w
Inosine	w
D-Arabitol	w
myo-Inositol	+
D-Aspartic Acid	+
D-Serine	+
L-Alanine	w
L-Galactonic Acid Lactone	w
Glucuronamide	+
D-Lactic Acid Methyl Ester	w
L-Lactic Acid	+
Citric Acid	+
D-Malic Acid	+
glycerol	w
D-maltose	w
D-lactose	w
β-Hydroxy-D,L_x0002_Butyric Acid	+
Tween 40	w
Bromo-Succinic Acid	w
L-Malic Acid	w
Acetoacetic Acid	w
