# Supplementary material for: Phylogenetic analysis, metabolic profiling, and environmental adaptation of strain LCG007: a novel Rhodobacteraceae isolated from the East China Sea intertidal zone
Source: Front Microbiol. 2025 Jan 7;15:1533195. doi: 10.3389/fmicb.2024.1533195 (PMC11747546; doi:10.3389/fmicb.2024.1533195)
Supplement: Supplementary file 7 [file Table_7.xlsx]

## Sheet: sulfur_out
#Supplementary Table S7: The enzymatic arsenal for sulfur metabolism predicted in strain LCG007.
Locus_tag	NCBI annotation	KEGG annotation
AB1M95_RS17095	ABC transporter permease subunit	taurine transport system permease protein
AB1M95_RS17100	ABC transporter ATP-binding protein	taurine transport system ATP-binding protein [EC:7.6.2.7]
AB1M95_RS17105	taurine ABC transporter substrate-binding protein	taurine transport system substrate-binding protein
AB1M95_RS17110	aminotransferase class III-fold pyridoxal phosphate-dependent enzyme	taurine-pyruvate aminotransferase [EC:2.6.1.77]
AB1M95_RS17125	sulfoacetaldehyde acetyltransferase	sulfoacetaldehyde acetyltransferase [EC:2.3.3.15]
AB1M95_RS17130	molybdopterin oxidoreductase family protein	sulfite dehydrogenase (quinone) subunit SoeA [EC:1.8.5.6]
AB1M95_RS17135	4Fe-4S dicluster domain-containing protein	sulfite dehydrogenase (quinone) subunit SoeB
AB1M95_RS17140	DmsC/YnfH family molybdoenzyme membrane anchor subunit	sulfite dehydrogenase (quinone) subunit SoeC
AB1M95_RS13185	c-type cytochrome	S-disulfanyl-L-cysteine oxidoreductase SoxD [EC:1.8.2.6]
AB1M95_RS13190	sulfite dehydrogenase	sulfane dehydrogenase subunit SoxC
AB1M95_RS13195	thiosulfohydrolase SoxB	S-sulfosulfanyl-L-cysteine sulfohydrolase [EC:3.1.6.20]
AB1M95_RS13200	sulfur oxidation c-type cytochrome SoxA	L-cysteine S-thiosulfotransferase [EC:2.8.5.2]
AB1M95_RS13205	thiosulfate oxidation carrier complex protein SoxZ	sulfur-oxidizing protein SoxZ
AB1M95_RS13210	thiosulfate oxidation carrier protein SoxY	sulfur-oxidizing protein SoxY
AB1M95_RS13215	sulfur oxidation c-type cytochrome SoxX	L-cysteine S-thiosulfotransferase [EC:2.8.5.2]
