# Supplementary material for: Phylogenetic analysis, metabolic profiling, and environmental adaptation of strain LCG007: a novel Rhodobacteraceae isolated from the East China Sea intertidal zone
Source: Front Microbiol. 2025 Jan 7;15:1533195. doi: 10.3389/fmicb.2024.1533195 (PMC11747546; doi:10.3389/fmicb.2024.1533195)
Supplement: Supplementary file 8 [file Table_8.xlsx]

## Sheet: photo_out
#Supplementary Table S8: The photosynthesis gene cluster predicted in strain LCG007.
Locus_tag	NCBI_annotation	KEGG_annotation
AB1M95_RS03115	5-aminolevulinate synthase	5-aminolevulinate synthase [EC:2.3.1.37]
AB1M95_RS03120	putative photosynthetic complex assembly protein PuhE	-
AB1M95_RS03125	magnesium-protoporphyrin IX monomethyl ester (oxidative) cyclase	magnesium-protoporphyrin IX monomethyl ester (oxidative) cyclase [EC:1.14.13.81]
AB1M95_RS03130	MULTISPECIES: hypothetical protein	-
AB1M95_RS03135	photosynthetic complex assembly protein PuhC	-
AB1M95_RS03140	PH domain-containing protein	-
AB1M95_RS03145	photosynthetic reaction center subunit H	photosynthetic reaction center H subunit
AB1M95_RS03150	PucC family protein	MFS transporter, BCD family, chlorophyll transporter
AB1M95_RS03155	magnesium protoporphyrin IX methyltransferase	magnesium-protoporphyrin O-methyltransferase [EC:2.1.1.11]
AB1M95_RS03160	ferredoxin:protochlorophyllide reductase (ATP-dependent) iron-sulfur ATP-binding protein	light-independent protochlorophyllide reductase subunit L [EC:1.3.7.7]
AB1M95_RS03165	magnesium chelatase subunit H	magnesium chelatase subunit H [EC:6.6.1.1]
AB1M95_RS03170	ferredoxin:protochlorophyllide reductase (ATP-dependent) subunit B	light-independent protochlorophyllide reductase subunit B [EC:1.3.7.7]
AB1M95_RS03175	ferredoxin:protochlorophyllide reductase (ATP-dependent) subunit N	light-independent protochlorophyllide reductase subunit N [EC:1.3.7.7]
AB1M95_RS03180	2-vinyl bacteriochlorophyllide hydratase	3-vinyl bacteriochlorophyllide hydratase [EC:4.2.1.165]
AB1M95_RS03185	cobalamin-dependent protein	MerR family transcriptional regulator, light-induced transcriptional regulator
AB1M95_RS03190	transcriptional regulator PpsR	-
AB1M95_RS03195	chlorophyll synthase ChlG	chlorophyll/bacteriochlorophyll a synthase [EC:2.5.1.62 2.5.1.133]
AB1M95_RS03200	MFS transporter	MFS transporter, BCD family, chlorophyll transporter
AB1M95_RS03205	geranylgeranyl diphosphate reductase	geranylgeranyl diphosphate/geranylgeranyl-bacteriochlorophyllide a reductase [EC:1.3.1.83 1.3.1.111]
AB1M95_RS03215	1-deoxy-D-xylulose-5-phosphate synthase	1-deoxy-D-xylulose-5-phosphate synthase [EC:2.2.1.7]
AB1M95_RS03220	photosynthetic reaction center cytochrome c subunit	photosynthetic reaction center cytochrome c subunit
AB1M95_RS03225	photosynthetic reaction center subunit M	photosynthetic reaction center M subunit
AB1M95_RS03230	photosynthetic reaction center subunit L	photosynthetic reaction center L subunit
AB1M95_RS03235	light-harvesting antenna LH1, alpha subunit	light-harvesting complex 1 alpha chain
AB1M95_RS03240	MULTISPECIES: light-harvesting antenna LH1, beta subunit	light-harvesting complex 1 beta chain
AB1M95_RS03245	cytochrome PufQ	-
AB1M95_RS03250	chlorophyllide a reductase subunit Z	3,8-divinyl chlorophyllide a/chlorophyllide a reductase subunit Z [EC:1.3.7.14 1.3.7.15]
AB1M95_RS03255	chlorophyllide a reductase subunit Y	3,8-divinyl chlorophyllide a/chlorophyllide a reductase subunit Y [EC:1.3.7.14 1.3.7.15]
AB1M95_RS03260	chlorophyllide a reductase iron protein subunit X	3,8-divinyl chlorophyllide a/chlorophyllide a reductase subunit X [EC:1.3.7.14 1.3.7.15]
AB1M95_RS03265	chlorophyll synthesis pathway protein BchC	bacteriochlorophyllide a dehydrogenase [EC:1.1.1.396]
AB1M95_RS03270	methyltransferase	demethylspheroidene O-methyltransferase [EC:2.1.1.210]
AB1M95_RS03275	MULTISPECIES: polyprenyl synthetase family protein	geranylgeranyl diphosphate synthase, type II [EC:2.5.1.1 2.5.1.10 2.5.1.29]
AB1M95_RS03280	phytoene desaturase family protein	1-hydroxycarotenoid 3,4-desaturase [EC:1.3.99.27]
AB1M95_RS03285	carotenoid 1,2-hydratase	carotenoid 1,2-hydratase [EC:4.2.1.131]
AB1M95_RS03290	TspO/MBR family protein	translocator protein
AB1M95_RS03295	phytoene/squalene synthase family protein	15-cis-phytoene synthase [EC:2.5.1.32]
AB1M95_RS03300	phytoene desaturase	phytoene desaturase [EC:1.3.99.26 1.3.99.28 1.3.99.29 1.3.99.31]
AB1M95_RS03305	spheroidene monooxygenase	spheroidene monooxygenase [EC:1.14.15.9]
AB1M95_RS03310	magnesium chelatase ATPase subunit I	magnesium chelatase subunit I [EC:6.6.1.1]
AB1M95_RS03315	magnesium chelatase subunit D	magnesium chelatase subunit D [EC:6.6.1.1]
AB1M95_RS03320	alpha/beta fold hydrolase	magnesium chelatase accessory protein
