# Supplementary material for: Phylogenetic analysis, metabolic profiling, and environmental adaptation of strain LCG007: a novel Rhodobacteraceae isolated from the East China Sea intertidal zone
Source: Front Microbiol. 2025 Jan 7;15:1533195. doi: 10.3389/fmicb.2024.1533195 (PMC11747546; doi:10.3389/fmicb.2024.1533195)
Supplement: Supplementary file 9 [file Table_9.xlsx]

## Sheet: find_photo_out
#Supplementary Table S9: The photosynthesis gene cluster comparison between strain LCG007 and other strains.
gene ID in LCG007	geneID	K number	LCG007	Sulfitobacter sp. D35	Sulfitobacter sabulilitoris HSMS-29	Roseobacter cerasinus AI77	Roseobacter denitrificans OCh 114	Roseobacter fucihabitans	Roseobacter insulae YSTF-M11	Roseobacter litoralis Och 149	Roseobacter ponti DSM 106830	Sulfitobacter brevis DSM 11443	Sulfitobacter delicatus DSM 16477	Sulfitobacter aestuariivivens TSTF-M16	Sulfitobacter donghicola DSW-25 EqualTo KCTC 12864 EqualTo JCM 14565	Sulfitobacter dubius DSM 16472	Sulfitobacter faviae S5-53	Sulfitobacter geojensis MM-124	Sulfitobacter guttiformis DSM 11458	Sulfitobacter indolifex DSM 14862	Sulfitobacter indolifex SAORIC-263	Sulfitobacter litoralis DSM 17584	Sulfitobacter marinus DSM 23422	Sulfitobacter maritimus S0837	Sulfitobacter mediterraneus DSM 12244	Sulfitobacter noctilucae NB-68	Sulfitobacter noctilucicola NB-77	Sulfitobacter pacificus NBRC 109915	Sulfitobacter pontiacus DSM 10014	Sulfitobacter undariae DSM 102234
AB1M95_RS03125	chlE	K04035	1	1	1	1	1	1	1	1	1	0	0	1	0	0	0	0	1	0	0	0	0	0	0	0	1	0	0	0
AB1M95_RS03145	puhA	K13991	1	1	1	1	1	1	1	1	1	0	0	1	0	0	0	0	1	0	0	0	0	0	0	0	1	0	0	0
AB1M95_RS03150	pucC	K08226	2	3	2	3	3	3	3	3	2	0	0	2	0	0	0	0	2	0	0	0	0	0	0	0	2	0	0	0
AB1M95_RS03155	bchM	K03428	1	1	1	1	1	1	1	1	1	0	0	1	0	0	0	0	1	0	0	0	0	0	0	0	1	0	0	0
AB1M95_RS03160	chlL	K04037	1	1	1	1	1	1	1	1	1	0	0	1	0	0	0	0	1	0	0	0	0	0	0	0	1	0	0	0
AB1M95_RS03165	chlH	K03403	1	1	1	1	1	1	1	1	1	0	0	1	0	0	0	0	1	0	0	0	0	0	0	0	1	0	0	0
AB1M95_RS03170	chlB	K04039	1	1	1	1	1	1	1	1	1	0	0	1	0	0	0	0	1	0	0	0	0	0	0	0	1	0	0	0
AB1M95_RS03175	chlN	K04038	1	1	1	1	1	1	1	1	1	0	0	1	0	0	0	0	1	0	0	0	0	0	0	0	1	0	0	0
AB1M95_RS03180	bchF	K11336	1	1	1	1	1	1	1	1	1	0	0	1	0	0	0	0	1	0	0	0	0	0	0	0	1	0	0	0
AB1M95_RS03195	chlG	K04040	1	1	1	1	1	1	1	1	1	0	0	1	0	0	0	0	1	0	0	0	0	0	0	0	1	0	0	0
AB1M95_RS03200	pucC	K08226	2	3	2	3	3	3	3	3	2	0	0	2	0	0	0	0	2	0	0	0	0	0	0	0	2	0	0	0
AB1M95_RS03205	chlP	K10960	1	1	1	1	1	1	1	1	1	0	0	1	0	0	0	0	1	0	0	0	0	0	0	0	1	0	0	0
AB1M95_RS03220	pufC	K13992	1	1	1	1	1	1	1	1	1	0	0	0	0	0	0	0	0	0	0	0	0	0	0	0	0	0	0	0
AB1M95_RS03225	pufM	K08929	1	1	1	1	1	1	1	1	1	0	0	1	0	0	0	0	1	0	0	0	0	0	0	0	1	0	0	0
AB1M95_RS03230	pufL	K08928	1	1	1	1	1	1	1	1	1	0	0	1	0	0	0	0	1	0	0	0	0	0	0	0	1	0	0	0
AB1M95_RS03235	pufA	K08926	1	1	1	1	1	1	1	1	1	0	0	1	0	0	0	0	1	0	0	0	0	0	0	0	1	0	0	0
AB1M95_RS03240	pufB	K08927	1	1	1	1	1	1	1	1	1	0	0	1	0	0	0	0	1	0	0	0	0	0	0	0	1	0	0	0
AB1M95_RS03250	bchZ	K11335	1	1	1	1	1	1	1	1	1	0	0	1	0	0	0	0	1	0	0	0	0	0	0	0	1	0	0	0
AB1M95_RS03255	bchY	K11334	1	1	1	1	1	1	1	1	1	0	0	1	0	0	0	0	1	0	0	0	0	0	0	0	1	0	0	0
AB1M95_RS03260	bchX	K11333	1	1	1	1	1	1	1	1	1	0	0	1	0	0	0	0	1	0	0	0	0	0	0	0	1	0	0	0
AB1M95_RS03265	bchC	K11337	1	1	1	1	1	1	1	1	1	0	0	1	0	0	0	0	1	0	0	0	0	0	0	0	1	0	0	0
AB1M95_RS03270	crtF	K09846	1	1	1	1	1	1	1	1	1	0	0	1	0	0	0	0	1	0	0	0	0	0	0	0	1	0	0	0
AB1M95_RS03275	GGPS;	K13789	1	1	1	1	1	1	1	1	1	0	0	2	0	0	0	0	1	0	0	0	0	0	1	0	1	0	0	0
AB1M95_RS03280	crtD	K09845	1	1	1	1	1	1	1	1	1	0	0	1	0	0	0	0	1	0	0	0	0	0	0	0	1	0	0	0
AB1M95_RS03285	crtC	K09844	1	1	1	1	1	1	1	1	1	0	0	1	0	0	0	0	1	0	0	0	0	0	0	0	1	0	0	0
AB1M95_RS03295	crtB	K02291	2	2	2	2	2	2	2	2	2	1	1	2	1	1	1	1	3	1	1	1	1	1	1	1	2	1	1	1
AB1M95_RS03300	crtI	K10027	1	1	1	1	1	1	1	1	1	0	0	1	0	0	0	0	2	0	0	0	0	0	0	0	1	0	0	0
AB1M95_RS03305	crtA	K09847	1	1	1	1	1	1	1	1	1	0	0	1	0	0	0	0	1	0	0	0	0	0	0	0	1	0	0	0
AB1M95_RS03310	chlI	K03405	1	1	1	1	1	1	1	1	1	0	0	1	0	0	0	0	1	0	0	0	0	0	0	0	1	0	0	0
AB1M95_RS03315	chlD	K03404	1	1	1	1	1	1	1	1	1	0	0	1	0	0	0	0	1	0	0	0	0	0	0	0	1	0	0	0
AB1M95_RS03320	bchO	K06049	1	1	1	1	1	1	1	1	1	0	0	1	0	0	0	0	1	0	0	0	0	0	0	0	1	0	0	0
-		-	-		-	-	-	-	-	-	-	-	-	-	-	-	-	-	-	-	-	-	-	-	-	-	-	-	-
